# Supplementary material for: Denaturing mass photometry for rapid optimization of chemical protein-protein cross-linking reactions
Source: Nat Commun. 2024 Apr 25;15:3516. doi: 10.1038/s41467-024-47732-4 (PMC11045720; doi:10.1038/s41467-024-47732-4)
Supplement: Supplementary file 4 — Source Data [file 41467_2024_47732_MOESM4_ESM.xlsx]

## Sheet: Figure 2g
		Monomer abundance (mean, % total counts, n=3)			Standard deviation (%, n=3, measurement replicates)
		ADH	GLDH	20S proteasome	ADH	GLDH	20S proteasome
	Native	47	19	51	12	12	5
	5 min	100	95	98	0	1	2
	2 hours	97	95	98	6	5	1
	16 hours	98	89	100	3	10	0

## Sheet: Figure 2h
		Monomer abundance (mean, % total counts, n=3)			Standard deviation (%, n=3, measurement replicates)
		ADH	GLDH	20S proteasome	ADH	GLDH	20S proteasome
	Native	47	19	51	12	12	5
	5 min	34	96	100	4	4	0
	2 hours	84	97	100	14	1	0
	16 hours	100	96	100	0	3	0

## Sheet: Figure 3b
		ADH with DSBU
			Relative abundance (%, mean, n=3)						Standard deviation (n=3, measurement replicates)
		Molar excesses	monomer	dimer	trimer	tetramer		Molar excesses	monomer	dimer	trimer	tetramer
		25	50	25	14	10		25	5	1	2	1
		100	34	7	12	51		100	7	6	3	9
		400	30	2	9	53		400	7	3	7	4
		800	23	0	0	70		800	5	0	0	11
		1000	30	0	0	53		1000	7	0	0	7

## Sheet: Figure 3d
		GLDH with DSBU
			Relative abundance (%, mean, n=3)					Standard deviation (%, n=3, measurement replicates)
		Molar excesses	monomer	hexamer	dodecamer		Molar excesses	monomer	hexamer	dodecamer
		25	34	17	0		25	2	4	0
		100	29	39	3		100	3	3	1
		400	39	40	3		400	5	4	1
		800	13	63	4		800	4	7	1
		1000	20	61	4		1000	13	11	1

## Sheet: Figure 3f
		20S with DSBU
			Relative abundance (%, mean, n=3)					Standard deviation (%, n=3, measurement replicates)
		Molar excesses	monomers	heptamer	28-mer		Molar excess	monomers	heptamer	28-mer
		25	68	1	12		25	5	1	1
		100	72	1	11		100	4	1	2
		400	63	1	24		400	9	1	3
		800	27	1	44		800	2	1	7
		1000	18	1	40		1000	7	1	2

## Sheet: Figure 4b
														Global inter-Xl efficiency (%, individual replicates)
			Global inter-XL efficiency (%, mean, n=3)											ADH									GLDH									20S											Standard deviation (%, n=3, measurement replicates)
			ADH			GLDH			20S				Molar excess	25			100			400			25			100			400			25			100			400					ADH			GLDH			20S
		Molar excess	25	100	400	25	100	400	25	100	400			Repeat 1	Repeat 2	Repeat 3	Repeat 1	Repeat 2	Repeat 3	Repeat 1	Repeat 2	Repeat 3	Repeat 1	Repeat 2	Repeat 3	Repeat 1	Repeat 2	Repeat 3	Repeat 1	Repeat 2	Repeat 3	Repeat 1	Repeat 2	Repeat 3	Repeat 1	Repeat 2	Repeat 3	Repeat 1	Repeat 2	Repeat 3		Molar excess	25	100	400	25	100	400	25
		PhoX	24	33	44	33	37	55	6	22	20		PhoX	20	24	27	40	32	26	50	46	37	31	32	36	37	35	37	53	54	57	4	8	7	15	28	25	16	20	23		PhoX	4	7	7	3	1	2	2
		DSAU	35	35	44	34	38	48	26	33	35		DSAU	50	32	22	31	37	37	43	42	48	32	32	37	38	39	36	50	47	47	24	24	30	32	31	36	28	38	37		DSAU	14	3	3	3	1	1.73205	3.4641
		DSBU	50	66	70	66	71	62	32	24	33		DSBU	48	46	55	63	74	62	62	73	75	67	66	64	74	70	68	56	66	61	27	34	35	31	19	24	30	31	38		DSBU	5	7	7	2	3	5	4
			Complex stabilization factor
			ADH			GLDH			20S
		Molar excess	25	100	400	25	100	400	25	100	400
		PhoX	0.1	0.2	0.5	0	0	0.1	0.2	0.2	0.3
		DSAU	0	0.1	0.2	0	0	0.1	0	0.1	0.2
		DSBU	0.4	1.9	2	0.3	0.6	0.7	0.3	0.3	0.7
[truncated: 2 more columns]

## Sheet: Figure 5e
			Global inter-XL efficiency (%, mean, n=3)							Global inter-XL efficiency (%, individual replicates)
			R2SP							25			50			100			200			400					Standard deviation (%, n=3, measurement replicates)
		Molar excess	25	50	100	200	400		Molar excess	Repeat 1	Repeat 2	Repeat 3	Repeat 1	Repeat 2	Repeat 3	Repeat 1	Repeat 2	Repeat 3	Repeat 1	Repeat 2	Repeat 3	Repeat 1	Repeat 2	Repeat 3		Molar excess	25	50	100	200	400
		PhoX	59	68	50	56	62		PhoX	63	55	59	65	75	70	52	44	55	39	48	83	57	55	76		PhoX	4	5	6	20	12
		DSAU	31	35	50	47	62		DSAU	34	15	46	46	26	34	61	49	40	50	44	46	81	55	50		DSAU	15	10	10	3	15
		DSSO	56	54	60	59	64		DSSO	61	53	54	65	49	49	72	59	49	62	57	57	62	70	58		DSSO	4	9	10	3	7
		DSBU	39	51	63	60	77		DSBU	39	39	38	54	51	47	68	63	58	73	52	54	47	82	75		DSBU	1	4	5	12	5
			Complex stablization factor
			R2SP
		Molar excess	25	50	100	200	400
		PhoX	0	0	0	0	0.1
		DSAU	0	0	0	0	0
		DSSO	0	0	0	0.15	0.4
		DSBU	0	0	0	0.2	0.7

## Sheet: Figure S5a
		GLDH with Formaldehyde
			Oligomeric states relative abundance (%, mean, n=3)					Standard deviation (%, n=3)
		Concentration v/v	1-mer	6-mer	12-mer		Concentration v/v	1-mer	6-mer	12-mer
		0.0005	60	0	0		0.0005	5	0	0
		0.001	50	0	0		0.001	4	0	0
		0.002	22	16	0		0.002	1	2	0
		0.005	19	18	0		0.005	3	3	0
		0.01	15	25	4		0.01	1	2	4

## Sheet: Figure S5b
		20S with Formaldehyde
			Oligomeric states relative abundance (%, mean, n=3)				Standard deviation (%, n=3)
		Concentration v/v	monomers	28-mer		Concentration v/v	monomers	28-mer
		0.0005	68	12		0.0005	5	1
		0.001	72	11		0.001	4	2
		0.002	63	24		0.002	9	3
		0.005	27	44		0.005	2	7
		0.01	18	40		0.01	7	2
